# Supplementary material for: The Development of an Age-Appropriate Fixed Dose Combination for Tuberculosis Using Physiologically-Based Pharmacokinetic Modeling (PBBM) and Risk Assessment
Source: Pharmaceutics. 2024 Dec 12;16(12):1587. doi: 10.3390/pharmaceutics16121587 (PMC11680012; doi:10.3390/pharmaceutics16121587)
Supplement: Supplementary file 1 [file pharmaceutics-16-01587-s001.zip]

Archive with 1 entries (1 files):
- pharmaceutics-3304022-supplementary.pdf
